# Supplementary material for: Phage Digestion of a Bacterial Capsule Imparts Resistance to Two Antibiotic Agents
Source: Microorganisms. 2021 Apr 10;9(4):794. doi: 10.3390/microorganisms9040794 (PMC8069232; doi:10.3390/microorganisms9040794)
Supplement: Supplementary file 1 [file microorganisms-09-00794-s001.zip]

Archive with 1 entries (1 files):
- microorganisms-1169946-supplementary.docx
